# Supplementary material for: Identification and Association of Single Nucleotide Polymorphisms of the FTO Gene with Indicators of Overweight and Obesity in a Young Mexican Population
Source: Genes (Basel). 2023 Jan 6;14(1):159. doi: 10.3390/genes14010159 (PMC9858641; doi:10.3390/genes14010159)
Supplement: Supplementary file 1 [file genes-14-00159-s001.zip]

Archive with 1 entries (1 files):
- genes-2045669-supplementary.pdf
